# Supplementary material for: Glucose Metabolism as a Potential Therapeutic Target in Cytarabine-Resistant Acute Myeloid Leukemia
Source: Pharmaceutics. 2024 Mar 22;16(4):442. doi: 10.3390/pharmaceutics16040442 (PMC11055074; doi:10.3390/pharmaceutics16040442)
Supplement: Supplementary file 1 [file pharmaceutics-16-00442-s001.zip]

Archive with 1 entries (1 files):
- pharmaceutics-2926530-supplementary.pdf
